# Supplementary material for: The enzyme toilet rim block ‘pCure’ does not efficiently remove drug residues in a hospital setting - exemplifying the importance of on-site implementation testing
Source: Infect Ecol Epidemiol. 2018 Dec 6;8(1):1553463. doi: 10.1080/20008686.2018.1553463 (PMC6398360; doi:10.1080/20008686.2018.1553463)
Supplement: Supplemental Material [file ZIEE_A_1553463_SM8795.xlsx]

## Sheet: Blad1
SUPPLEMENTAL MATERIAL for
The enzyme toilet rim block “pCure” does not efficiently					Alfuzosin	Amytriptyline	Atenolol	Atorvastatin	Azelastine	Bisoprolol	Budesonide	Bupropion	Carbamazepin	Ciprofloxacin	Citalopram	Clarithromycine	Clindamycine	Clotrimazol	Codeine	Desloratidin	Diclofenac	Diltiazem	Diphenhydramine	Duloxetine	Oseltamivir Carbonate	Fexofenadine	Flecainide	Fluconazole	Fluoxetine	Irbesartan	Loperamide	Memantine	Metoprolol	Mianserin	Mirtazapine	Naloxone	Ofloxacin	Orphenadrine	Oxazepam	Paracetamol	Metronidazole	Ranitadine	Rosuvastatin	Sertraline	Sotalol	Sulfamethoxazol	Telmisartan	Tetracycline	Tramadol
remove drug residues in a hospital setting -
exemplifying the importance of on-site implementation testing				LOQ	4	15	15	15	3	4	20	4	7.5	15	20	3	3	15	20	15	15	2	4	3	4	10	2	7.5	7.5	3	3	4	15	4	20	4	3	3	10	30	20	20	20	15	20	15	10	30	20
by Svebrant et al.			pCure installed	Date
			1	2018-03-04
			1	2018-03-05	5.84724	48.3051	3127.62	217.268	<LOQ	185.771	469.981	<LOQ	262.007	5488.33	160.326	<LOQ	4.25378	<LOQ	<LOQ	<LOQ	<LOQ	38.1105	<LOQ	<LOQ	<LOQ	14.9497	729.462	652.756	<LOQ	<LOQ	<LOQ	<LOQ	2009.6	<LOQ	287.228	<LOQ	<LOQ	<LOQ	222.594	2111.73	30792	<LOQ	107.113	<LOQ	<LOQ	6230.54	<LOQ	<LOQ	<LOQ
All results are in ng/L			1	2018-03-06	<LOQ	44.2735	2359.3	137.369	<LOQ	26.783	<LOQ	11.5225	597.028	1357.23	193.868	<LOQ	49.9162	<LOQ	2930.2	<LOQ	898.01	9.21032	6.99968	<LOQ	<LOQ	<LOQ	1116.56	1550.59	14.2634	<LOQ	<LOQ	<LOQ	1104.68	<LOQ	286.026	69.4312	<LOQ	<LOQ	466.143	21352.4	2790.7	1095.72	247.13	<LOQ	63.5101	45492.6	<LOQ	487.926	619.285
			1	2018-03-07	<LOQ	53.988	12661.3	116.602	<LOQ	24.2768	<LOQ	5.39544	464.616	1158.3	162.265	<LOQ	22.4635	<LOQ	596.165	<LOQ	745.552	7.63505	<LOQ	<LOQ	<LOQ	<LOQ	759.861	282.243	12.7325	18.0168	<LOQ	<LOQ	926.069	<LOQ	497.835	75.6532	<LOQ	<LOQ	310.754	30144.9	10997.9	1387.28	172.759	<LOQ	<LOQ	15699.2	46.6262	3252.41	233.898
LOQ = limit of quantification			1	2018-03-08	12.5383	53.7775	3809.34	223.49	<LOQ	115.034	<LOQ	<LOQ	343.504	2330.39	502.579	<LOQ	162.948	<LOQ	1230.32	<LOQ	101.922	73.5327	<LOQ	<LOQ	<LOQ	15.4811	908.202	1378.26	11.4685	<LOQ	<LOQ	<LOQ	1014.92	<LOQ	202.304	<LOQ	<LOQ	<LOQ	445.819	6161.79	1668.22	418.878	529.05	<LOQ	691.352	35495.2	<LOQ	1956.34	332.811
			1	2018-03-09	<LOQ	<LOQ	10315.2	6006.92	<LOQ	274.856	<LOQ	<LOQ	<LOQ	13986.4	649.857	<LOQ	998.879	<LOQ	<LOQ	<LOQ	<LOQ	105.348	<LOQ	<LOQ	<LOQ	<LOQ	850.592	2913.76	<LOQ	<LOQ	13.2078	<LOQ	2048.54	<LOQ	208.433	<LOQ	<LOQ	<LOQ	<LOQ	7806.91	<LOQ	<LOQ	<LOQ	<LOQ	<LOQ	37621	<LOQ	1188.72	<LOQ
			0	2018-03-11	19.9586	39.5084	43079.2	191.691	<LOQ	519.576	<LOQ	70.9835	995.888	17677.2	154.957	<LOQ	26.2548	<LOQ	448.581	<LOQ	195.544	1076.17	<LOQ	<LOQ	<LOQ	<LOQ	282.524	24282	<LOQ	<LOQ	3.70172	<LOQ	10035.6	<LOQ	208.152	1679.47	<LOQ	<LOQ	1358.48	38652.6	<LOQ	84.0885	1616.36	<LOQ	<LOQ	3.91301e+06	179.07	190.206	179.291
			0	2018-03-12
			0	2018-03-13	55.7092	73.4463	26839.2	125.722	15.6857	48.0504	<LOQ	<LOQ	171.731	7218.72	766.966	<LOQ	282.198	<LOQ	519.235	<LOQ	1094.51	33.5015	<LOQ	<LOQ	<LOQ	<LOQ	309.169	341.861	10.3543	32.1679	<LOQ	<LOQ	2305.89	<LOQ	214.064	<LOQ	<LOQ	<LOQ	278.828	10544.9	<LOQ	1005.84	1286.65	<LOQ	<LOQ	71199.3	66.8244	<LOQ	285.315
			0	2018-03-14	21.6301	31.3457	183.357	105.651	<LOQ	34.5251	<LOQ	<LOQ	210.395	1505.27	231.369	<LOQ	20.9931	<LOQ	<LOQ	<LOQ	<LOQ	27.8826	<LOQ	<LOQ	<LOQ	<LOQ	75.6885	821.523	11.4341	<LOQ	<LOQ	<LOQ	1059.05	<LOQ	113.604	<LOQ	<LOQ	<LOQ	187.168	783.569	<LOQ	43.5373	600.496	<LOQ	<LOQ	<LOQ	<LOQ	1332.13	320.868
			0	2018-03-15	8.64942	26.1897	17794.4	92.181	<LOQ	45.6391	<LOQ	5.86835	1322.38	3301.82	151.343	<LOQ	3.75964	<LOQ	80.5597	140.971	591.498	38.1485	<LOQ	<LOQ	<LOQ	<LOQ	336.018	1619	13.2267	<LOQ	<LOQ	<LOQ	905.379	<LOQ	100.652	120.861	<LOQ	<LOQ	87.9504	9490.22	12211.6	385.564	392.446	18.4836	<LOQ	10631.6	<LOQ	230.052	365.258
			0	2018-03-16	<LOQ	37.3037	17861.2	135.433	<LOQ	50.3987	<LOQ	<LOQ	859.132	3166.53	197.983	<LOQ	4.75952	<LOQ	769.839	<LOQ	1696.45	11.3134	<LOQ	<LOQ	<LOQ	<LOQ	130.957	1044.2	<LOQ	<LOQ	35.6384	<LOQ	1002.26	6.47991	191.574	140.759	<LOQ	<LOQ	124.139	5749.21	<LOQ	108.122	232.083	52.4221	<LOQ	4747.75	21.074	377.615	42.6457
			0	2018-03-18	<LOQ	<LOQ	3809.22	2317.64	<LOQ	1245.32	<LOQ	<LOQ	713.859	35219.4	330.2	<LOQ	73.7458	<LOQ	<LOQ	<LOQ	<LOQ	1479.82	<LOQ	<LOQ	<LOQ	<LOQ	194.938	8729.42	<LOQ	<LOQ	13.9096	<LOQ	1989.35	<LOQ	71.5637	<LOQ	<LOQ	<LOQ	89.3197	24797.2	<LOQ	<LOQ	<LOQ	<LOQ	<LOQ	<LOQ	19.4462	<LOQ	<LOQ
			0	2018-03-19	<LOQ	34.3233	66.6091	30.6299	<LOQ	19.7455	<LOQ	9.97966	283.437	1249.6	100.46	<LOQ	5.61802	<LOQ	87.2554	<LOQ	616.545	24.9241	<LOQ	<LOQ	<LOQ	<LOQ	84.3593	392.196	15.8565	<LOQ	<LOQ	<LOQ	283.237	<LOQ	75.1254	<LOQ	<LOQ	<LOQ	52.5785	963.67	<LOQ	<LOQ	<LOQ	23.4147	<LOQ	<LOQ	<LOQ	<LOQ	26.7229
			0	2018-03-20	106.192	79.8915	6952.14	1077.57	<LOQ	479.798	<LOQ	<LOQ	<LOQ	21236.9	2253.89	<LOQ	38.0982	<LOQ	2552.01	<LOQ	<LOQ	134.893	<LOQ	<LOQ	<LOQ	<LOQ	510.602	1085.88	<LOQ	<LOQ	<LOQ	<LOQ	5258.04	<LOQ	244.839	<LOQ	<LOQ	<LOQ	647.154	22085.9	<LOQ	<LOQ	2777.11	<LOQ	<LOQ	11012.3	<LOQ	2148.08	4961.99
			0	2018-03-21	12.0073	73.6834	8603.38	<LOQ	<LOQ	29.4673	<LOQ	7.10933	392.58	4573.44	185.197	<LOQ	44.8586	<LOQ	1062.84	<LOQ	286.091	26.4116	<LOQ	<LOQ	<LOQ	<LOQ	168.324	1917.44	29.1037	<LOQ	4.42845	<LOQ	1103.79	20.4762	581.809	<LOQ	14.0596	5.4763	287.804	4598.93	<LOQ	666.657	136.37	<LOQ	<LOQ	4406.93	377.743	803.213	185.214
			0	2018-03-22	14.4545	63.3078	1421.31	110.6	8.62775	120.549	<LOQ	<LOQ	289.543	1353.02	415.619	<LOQ	75.2844	<LOQ	562.668	117.509	46.8079	40.3169	<LOQ	<LOQ	389.479	100.273	1089.87	1491.84	50.4235	<LOQ	<LOQ	<LOQ	1554.63	<LOQ	487.604	<LOQ	<LOQ	<LOQ	454.744	7644.49	<LOQ	701.1	2156.47	<LOQ	<LOQ	101529	720.346	474.055	500.473
			0	2018-03-23	5.67067	57.0493	6598.47	171.801	<LOQ	48.192	<LOQ	<LOQ	438.805	6974.17	153.349	<LOQ	4132.67	<LOQ	623.106	<LOQ	252.655	<LOQ	<LOQ	<LOQ	2555.64	<LOQ	1448.11	809.005	<LOQ	<LOQ	<LOQ	<LOQ	1507.92	<LOQ	484.475	<LOQ	<LOQ	<LOQ	1692.17	12830.6	<LOQ	3128.06	32.9825	<LOQ	670.526	25594.7	<LOQ	921.482	880.822
			1	2018-03-25	<LOQ	27.8024	<LOQ	<LOQ	<LOQ	1128.19	<LOQ	<LOQ	430.034	2975.42	16175.2	<LOQ	1050.85	<LOQ	<LOQ	<LOQ	<LOQ	687.336	<LOQ	<LOQ	<LOQ	24.605	466.233	75.2077	19.9854	<LOQ	<LOQ	<LOQ	531.048	22.9144	145.012	<LOQ	<LOQ	<LOQ	215.611	<LOQ	<LOQ	149.067	<LOQ	<LOQ	<LOQ	<LOQ	<LOQ	360.262	163.652
			1	2018-03-26	<LOQ	226.158	314.67	75.0185	<LOQ	17.4727	<LOQ	<LOQ	2502.7	11316	48.5641	<LOQ	145.382	<LOQ	<LOQ	<LOQ	178.903	2.63559	<LOQ	<LOQ	23123.7	<LOQ	42.5109	<LOQ	12.2339	3.63866	<LOQ	<LOQ	602.263	<LOQ	138.931	<LOQ	<LOQ	<LOQ	676.358	5365.91	<LOQ	97.9137	<LOQ	38.6357	<LOQ	9643.88	<LOQ	56.7991	51.1027
			1	2018-03-27	27.681	<LOQ	1737.1	491.266	<LOQ	126.667	<LOQ	<LOQ	3003.97	1476.81	368.496	<LOQ	230.266	<LOQ	1319.93	<LOQ	21.0673	<LOQ	<LOQ	<LOQ	2091.91	199.021	798.527	752.483	<LOQ	<LOQ	5.01268	<LOQ	2125.16	8.11769	215.071	260.676	<LOQ	<LOQ	709.93	5646.59	3135.46	461.86	142.774	20.7029	<LOQ	38995.3	47.2893	1695.21	371.525
			1	2018-03-28	378.662	97.887	1333.32	1397.72	<LOQ	74.5305	<LOQ	35.0382	588.527	255.688	431.402	<LOQ	22.3471	<LOQ	1012.36	<LOQ	<LOQ	<LOQ	<LOQ	<LOQ	286.987	23.1225	91.51	99.0193	23.8331	<LOQ	<LOQ	<LOQ	1329.17	21.509	152.21	<LOQ	<LOQ	<LOQ	609.765	2461.4	<LOQ	1097.76	65.135	<LOQ	<LOQ	2601.95	1936.75	1109.87	440.79
			1	2018-03-29	13.9533	50.0739	703.054	41.4269	<LOQ	<LOQ	<LOQ	<LOQ	122.553	746.446	114.398	<LOQ	6.10689	<LOQ	<LOQ	<LOQ	53.0372	<LOQ	<LOQ	<LOQ	<LOQ	244.49	50.9788	26.6794	<LOQ	<LOQ	3.32121	<LOQ	99.8994	<LOQ	60.1738	<LOQ	<LOQ	<LOQ	14.4085	427.714	<LOQ	404.126	<LOQ	57.8458	<LOQ	320.33	55.1265	304.003	23.628
			1	2018-03-30	5.3341	56.7558	1612.71	316.938	17.5105	155.173	<LOQ	20.5329	923.563	1505.52	441.391	<LOQ	70.3505	<LOQ	627.153	107.994	91.9587	<LOQ	<LOQ	<LOQ	<LOQ	245.459	644.349	3781.13	16.9366	<LOQ	<LOQ	<LOQ	738.998	<LOQ	171.13	589.293	<LOQ	<LOQ	296.407	1492.67	<LOQ	278.154	111.283	45.2338	<LOQ	11951.4	13.6168	519.109	168.855
			0	2018-04-01	6.51571	47.8259	1610.03	782.023	3.39884	172.498	<LOQ	13.8072	634.485	244.868	256.786	<LOQ	54.7389	<LOQ	421.769	<LOQ	408.528	<LOQ	<LOQ	<LOQ	<LOQ	<LOQ	98.9059	375.576	16.9161	<LOQ	<LOQ	<LOQ	728.423	4.12155	384.008	1276.09	<LOQ	<LOQ	117.565	3342.06	<LOQ	39.8848	30.4038	153.553	<LOQ	1275.15	15.2324	101.985	48.034
			0	2018-04-02	<LOQ	<LOQ	<LOQ	7373.72	<LOQ	2345.01	<LOQ	<LOQ	410.622	2905.19	2994.5	<LOQ	238.888	<LOQ	<LOQ	<LOQ	<LOQ	<LOQ	<LOQ	<LOQ	<LOQ	267.484	214.089	3017.95	<LOQ	<LOQ	44.2463	<LOQ	2134.77	<LOQ	618.375	<LOQ	<LOQ	<LOQ	1485.14	<LOQ	<LOQ	<LOQ	<LOQ	290.163	<LOQ	<LOQ	<LOQ	<LOQ	<LOQ
			0	2018-04-03	<LOQ	38.7648	330.83	562.054	<LOQ	194.248	<LOQ	20.0936	274.767	139.776	659.091	<LOQ	63.3884	<LOQ	<LOQ	<LOQ	<LOQ	<LOQ	<LOQ	<LOQ	<LOQ	<LOQ	61.2879	20.0005	12.5871	<LOQ	13.763	<LOQ	388.489	<LOQ	382.031	389.171	<LOQ	<LOQ	833.007	1720.16	<LOQ	<LOQ	195.263	44.0807	<LOQ	<LOQ	24.1133	197.833	87.7221
			0	2018-04-04	15.338	26.9084	7225.26	445.741	<LOQ	60.1037	51.2568	<LOQ	1421.77	2222.76	309.886	<LOQ	406.558	<LOQ	704.848	<LOQ	126.832	<LOQ	17.7498	<LOQ	<LOQ	199.369	675.276	339.111	<LOQ	<LOQ	<LOQ	<LOQ	584.395	7.13462	240.683	356.852	<LOQ	<LOQ	508.127	3872.72	<LOQ	467.932	114.227	<LOQ	<LOQ	5958.56	<LOQ	291.748	85.2631
			0	2018-04-05	14.05	35.8468	1435.68	539.658	13.0379	147.902	124.158	<LOQ	32.344	727.345	512.598	<LOQ	986.516	<LOQ	1481.98	<LOQ	447.181	<LOQ	18.8617	<LOQ	<LOQ	177.878	866.306	412.07	22.6445	<LOQ	<LOQ	<LOQ	915.758	20.6393	624.606	<LOQ	<LOQ	<LOQ	330.678	2459.33	<LOQ	340.159	218.145	35.8122	<LOQ	3059.2	368.576	7026.19	380.848
			0	2018-04-06	19.9001	<LOQ	4773.86	189.169	<LOQ	115.327	<LOQ	<LOQ	161.345	3192.13	284.638	<LOQ	675.391	<LOQ	922.203	<LOQ	105.163	<LOQ	<LOQ	<LOQ	<LOQ	134.216	170.299	582.94	33.1383	25.99	<LOQ	<LOQ	1085.76	67.5838	665.434	296.538	<LOQ	<LOQ	266.984	10629.4	<LOQ	9376.52	298.441	<LOQ	<LOQ	20731.4	990.327	995	460.289
			1	2018-04-08	409.376	<LOQ	<LOQ	1935.77	<LOQ	1449.86	<LOQ	<LOQ	<LOQ	28964.2	149.553	<LOQ	151.267	<LOQ	<LOQ	<LOQ	<LOQ	65.4205	<LOQ	<LOQ	<LOQ	<LOQ	13.4135	<LOQ	<LOQ	<LOQ	13.5047	<LOQ	532.722	<LOQ	997.175	<LOQ	<LOQ	<LOQ	596.42	13494.1	<LOQ	<LOQ	554.516	<LOQ	<LOQ	11219.2	448.155	<LOQ	<LOQ
			1	2018-04-09	224.012	<LOQ	<LOQ	2561.04	<LOQ	259.358	838.295	<LOQ	312.1	10853.2	1587.87	<LOQ	34.1988	<LOQ	<LOQ	<LOQ	<LOQ	<LOQ	<LOQ	<LOQ	<LOQ	<LOQ	28.3634	79.1899	<LOQ	<LOQ	<LOQ	<LOQ	6709.92	<LOQ	555.822	<LOQ	<LOQ	<LOQ	2885.44	18277.3	<LOQ	<LOQ	<LOQ	<LOQ	<LOQ	90607.5	449.334	14238.2	<LOQ
			1	2018-04-10	30.1697	26.5107	2566.76	261.49	<LOQ	80.5425	<LOQ	<LOQ	969.989	2387.33	191.818	<LOQ	6.72372	<LOQ	1561.54	<LOQ	178.108	<LOQ	7.07471	<LOQ	<LOQ	113.738	310.823	<LOQ	9.68595	108.929	<LOQ	<LOQ	628.467	4.23649	521.98	159.848	<LOQ	4.24454	647.754	2396.73	1050.18	629.522	760.041	40.451	<LOQ	1229.91	127.287	2368.82	101.623
			1	2018-04-11	41.7452	24.5196	3078.95	751.445	<LOQ	30.088	<LOQ	<LOQ	155.6	6216.62	247.38	<LOQ	9.80557	<LOQ	1156.76	<LOQ	133.892	<LOQ	<LOQ	<LOQ	<LOQ	169.706	116.295	222.554	16.336	<LOQ	<LOQ	<LOQ	799.313	<LOQ	503.203	<LOQ	<LOQ	<LOQ	458.386	3350.32	<LOQ	1498.19	186.699	<LOQ	<LOQ	1993.87	25.1228	677.532	227.833
			1	2018-04-12	14.8994	15.9641	330.089	835.821	<LOQ	69.1232	49.8638	<LOQ	<LOQ	10794.1	120.728	<LOQ	3.35362	<LOQ	<LOQ	<LOQ	<LOQ	<LOQ	<LOQ	<LOQ	<LOQ	30.9748	44.7751	2612.79	<LOQ	4.42036	4.05341	<LOQ	214.045	<LOQ	722.268	<LOQ	<LOQ	<LOQ	640.04	<LOQ	11516.6	990.927	50.2373	52.1042	<LOQ	15646.1	10.1185	427.386	64.0087
			1	2018-04-13	39.0932	105.565	4516.66	760.842	<LOQ	124.832	<LOQ	6.50889	447.053	783.28	562.694	<LOQ	251.729	<LOQ	891.689	<LOQ	346.087	9.24211	38.5366	<LOQ	<LOQ	162.14	1077.53	3209.26	24.3812	<LOQ	<LOQ	<LOQ	1106.91	<LOQ	814.455	192.984	<LOQ	29.3661	996.545	6138.68	<LOQ	6520.7	329.457	<LOQ	2292.07	8988.19	642.809	1195.78	573.982
			1	2018-04-15	162.098	679.664	406.516	14536	7.90092	491.881	<LOQ	139.749	205.628	1522.05	1275.3	<LOQ	292.588	<LOQ	125.688	<LOQ	<LOQ	2.18773	<LOQ	<LOQ	<LOQ	25.4587	263.823	1294.29	14.6306	<LOQ	<LOQ	<LOQ	2808.86	<LOQ	2729.29	503.676	<LOQ	<LOQ	1102.58	<LOQ	1966.55	1687.54	89.7684	64.0758	635.007	377.086	183.377	425.549	<LOQ
			1	2018-04-16	130.793	108.913	281.345	898.903	<LOQ	267.545	<LOQ	<LOQ	237.7	1910.95	1057.63	<LOQ	83.4842	<LOQ	<LOQ	167.532	457.719	<LOQ	8.92661	<LOQ	<LOQ	14.1732	322.6	1471.45	22.2306	<LOQ	<LOQ	<LOQ	1949.35	<LOQ	2012.73	<LOQ	<LOQ	<LOQ	2650.43	<LOQ	38780.9	1098.91	73.7151	16.0119	257.951	<LOQ	21.3945	447.766	207.144
			1	2018-04-17	50.4145	21.5213	3194.45	743.608	<LOQ	97.456	<LOQ	<LOQ	51.7935	906.428	386.228	<LOQ	124.576	<LOQ	925.585	<LOQ	766.855	<LOQ	<LOQ	<LOQ	<LOQ	687.488	541.457	550.731	25.7483	14.7333	3.08136	<LOQ	1358.69	<LOQ	334.811	<LOQ	<LOQ	<LOQ	998.982	3246.86	<LOQ	1488.54	328.751	25.5386	778.696	11866.4	32.2784	355.058	592.504
			1	2018-04-18	54.2045	15.3902	4972.19	180.37	<LOQ	73.69	23.7178	<LOQ	97.5421	246.564	470.515	<LOQ	30.1682	<LOQ	754.145	102.966	674.867	<LOQ	10.7474	<LOQ	<LOQ	724.809	542.441	3118.63	<LOQ	10.3736	4.30754	<LOQ	920.934	22.9059	245.686	<LOQ	<LOQ	<LOQ	606.358	2349.23	<LOQ	1331.34	43.0676	<LOQ	<LOQ	4989.78	10.2936	718.308	767.387
			1	2018-04-19	138.308	101.353	5200.67	952.998	<LOQ	159.045	<LOQ	<LOQ	327.627	1241.69	809.784	<LOQ	165.562	<LOQ	2035.35	281.821	1568.38	<LOQ	21.3204	<LOQ	<LOQ	2576.45	606.528	15675.8	55.4207	<LOQ	12.0125	<LOQ	3573.63	<LOQ	906.515	<LOQ	<LOQ	36.912	1239.63	6281.55	<LOQ	2303.24	789.76	18.4184	370.805	44241	17.0514	7060.36	1890.22
			1	2018-04-20	38.5392	41.2003	1351.93	467.038	5.3514	118.267	<LOQ	12.0107	106.065	921.741	512.028	<LOQ	278.779	<LOQ	2681.6	223.637	680.82	<LOQ	<LOQ	<LOQ	<LOQ	1076.51	463.571	8648.41	18.2317	<LOQ	6.54937	<LOQ	1857.62	27.5962	323.315	<LOQ	<LOQ	<LOQ	686.371	2478.76	<LOQ	949.912	292.926	<LOQ	<LOQ	22528	44.6906	617.583	593.942
			0	2018-04-22	21.0933	59.6196	<LOQ	48.0902	<LOQ	20.221	<LOQ	<LOQ	197.958	1089.37	626.498	<LOQ	229.219	<LOQ	<LOQ	<LOQ	1069.81	<LOQ	<LOQ	<LOQ	<LOQ	305.049	62.9741	551.763	14.7894	<LOQ	3.00276	<LOQ	302.015	<LOQ	271.645	<LOQ	<LOQ	7.49804	2148.06	508.713	<LOQ	5164.49	39.7587	28.4847	<LOQ	3192.48	<LOQ	253.499	239.05
			0	2018-04-23	14.3335	24.0951	<LOQ	25.5889	<LOQ	12.0865	<LOQ	<LOQ	65.9218	740.242	388.12	<LOQ	30.0035	<LOQ	<LOQ	<LOQ	180.339	<LOQ	<LOQ	<LOQ	<LOQ	35.4899	158.447	42309.7	50.8903	<LOQ	15.2262	<LOQ	181.4	<LOQ	70.5269	<LOQ	<LOQ	17.4805	1072.8	<LOQ	<LOQ	78.6195	68.0477	22.4279	<LOQ	646.699	<LOQ	78.2427	227.917
			0	2018-04-24	141.64	<LOQ	4312.69	85.2181	<LOQ	176.086	<LOQ	<LOQ	<LOQ	4301.82	5337.46	<LOQ	80.9857	<LOQ	<LOQ	<LOQ	<LOQ	<LOQ	<LOQ	<LOQ	<LOQ	259.217	359.549	1030.15	<LOQ	<LOQ	10.2006	<LOQ	5820.5	<LOQ	84.5364	<LOQ	<LOQ	<LOQ	774.625	<LOQ	<LOQ	1376.69	<LOQ	<LOQ	<LOQ	896106	<LOQ	<LOQ	362.16
			0	2018-04-25	129.566	23.7262	<LOQ	343.463	<LOQ	493.559	<LOQ	<LOQ	171.718	6714.03	1259.8	<LOQ	2294.31	<LOQ	2454.65	<LOQ	<LOQ	<LOQ	<LOQ	<LOQ	<LOQ	88.7597	322.167	1928.67	<LOQ	5.04786	6.11358	<LOQ	4731.24	<LOQ	168.772	<LOQ	<LOQ	<LOQ	848.639	20603.8	<LOQ	<LOQ	551.523	<LOQ	<LOQ	<LOQ	<LOQ	401.56	97.7373
			0	2018-04-26	19.2753	<LOQ	5448.62	716.059	<LOQ	67.443	<LOQ	<LOQ	135.939	4151.85	355.753	<LOQ	142.73	<LOQ	2067.99	<LOQ	53.489	<LOQ	22.651	<LOQ	<LOQ	1981.28	216.781	771.831	13.0189	1410.42	<LOQ	<LOQ	2385.64	<LOQ	189.668	<LOQ	<LOQ	<LOQ	718.188	6019.54	<LOQ	1475.35	142.943	33.9547	<LOQ	29959.7	<LOQ	390.437	919.628
			0	2018-04-27	83.9207	99.7312	1545.54	267.056	<LOQ	438.823	<LOQ	<LOQ	114.05	598.827	639.921	<LOQ	81.0646	<LOQ	3064.67	110.996	169.262	2.17339	<LOQ	<LOQ	<LOQ	3729.62	97.6427	153.935	16.4953	23.7112	4.26331	<LOQ	3383.06	39.21	253.882	<LOQ	<LOQ	<LOQ	1023.58	3265.04	<LOQ	751.539	<LOQ	15.4962	<LOQ	17233.7	<LOQ	137.266	2400.03
			0	2018-04-29	213.956	43.6846	2314.96	1436.61	<LOQ	20.1397	<LOQ	<LOQ	27.9355	11026.5	1855.1	7.21511	8582.49	<LOQ	<LOQ	301.724	243.3	<LOQ	<LOQ	<LOQ	<LOQ	850.354	39.784	3864.25	20.9267	50.0596	10.1037	<LOQ	6778.62	<LOQ	134.055	<LOQ	<LOQ	<LOQ	1105.01	3035.36	11649.3	70.9861	<LOQ	<LOQ	<LOQ	128347	<LOQ	495.835	202.52
			0	2018-04-30	74.7475	31.8339	189.202	78.5112	<LOQ	25.7252	60.16	<LOQ	201.453	2115.59	801.379	<LOQ	1515.36	<LOQ	404.066	169.823	<LOQ	<LOQ	<LOQ	<LOQ	<LOQ	1709.94	64.9825	4645.15	33.1771	31.9202	<LOQ	<LOQ	1481.09	17.3887	65.8412	<LOQ	2083.59	4.76896	121.559	<LOQ	<LOQ	<LOQ	84.5557	<LOQ	<LOQ	<LOQ	17.2512	188.769	311.883
			0	2018-05-01	47.831	73.5983	19832.5	467.538	<LOQ	19.4253	<LOQ	<LOQ	92.7702	19115.5	269.336	<LOQ	913.608	<LOQ	556.251	<LOQ	218.229	<LOQ	<LOQ	<LOQ	5770.23	826.858	786.269	4563.14	<LOQ	100.3	4.20989	<LOQ	1108.82	<LOQ	166.411	<LOQ	1664.61	<LOQ	1586.54	4237.23	48606.2	1177.51	57.1852	46.7183	484.535	16856.9	48.2836	247.847	192.801
			0	2018-05-02	2307.41	<LOQ	44920.3	701.952	174.051	654.292	<LOQ	<LOQ	<LOQ	46913.7	2134.7	<LOQ	43000.4	<LOQ	<LOQ	<LOQ	<LOQ	<LOQ	<LOQ	<LOQ	5918.99	4309.88	216.95	2316.21	<LOQ	144.997	26.2102	<LOQ	3583.06	<LOQ	255.899	<LOQ	1343.16	<LOQ	4807.28	10726.7	<LOQ	<LOQ	<LOQ	<LOQ	<LOQ	29162.7	748.683	<LOQ	<LOQ
			0	2018-05-03	34.9514	62.4523	2167.6	131.768	4.20341	72.2689	<LOQ	30.8688	52.1287	1489.46	563.59	<LOQ	851.732	<LOQ	312.001	183.975	101.838	<LOQ	<LOQ	<LOQ	590.113	1306.49	452.005	1332.09	20.4271	6.18123	3.02579	<LOQ	1673.08	<LOQ	92.538	<LOQ	9.94928	<LOQ	890.851	3288.47	4778.44	349.754	72.1573	<LOQ	<LOQ	10236.2	40.3361	734.761	366.127
			0	2018-05-04	16.2251	46.5875	4926.92	<LOQ	<LOQ	34.7264	<LOQ	11.3117	30.2185	5097.74	346.223	<LOQ	179.191	<LOQ	386.922	<LOQ	196.399	<LOQ	<LOQ	<LOQ	<LOQ	669.768	428.021	1295.53	<LOQ	<LOQ	<LOQ	<LOQ	440.428	<LOQ	101.094	<LOQ	126.267	<LOQ	733.373	3602.51	5712.78	2490.19	126.839	<LOQ	170.52	17726.6	<LOQ	99.3726	105.428
			0	2018-05-06	654.919	111.475	93732.5	<LOQ	<LOQ	614.719	<LOQ	<LOQ	<LOQ	8211.15	4920.43	<LOQ	1560.6	<LOQ	<LOQ	<LOQ	<LOQ	<LOQ	<LOQ	<LOQ	<LOQ	858.034	241.451	55393.1	63.0997	<LOQ	60.9183	<LOQ	2644.82	<LOQ	<LOQ	<LOQ	<LOQ	<LOQ	468.856	<LOQ	58375.1	<LOQ	825.13	<LOQ	<LOQ	<LOQ	<LOQ	1834.91	<LOQ
			0	2018-05-07	108.967	166.876	2679.94	462.668	7.67711	39.5592	34.0672	<LOQ	313.148	610.907	1678.11	<LOQ	843.267	<LOQ	<LOQ	168.405	<LOQ	2.26433	<LOQ	<LOQ	<LOQ	166.354	128.421	5952.36	47.5729	<LOQ	10.1687	<LOQ	1385.71	49.7455	31.6389	244.852	12.006	4.21006	2356.03	3984.11	5381.96	91.1348	231.535	20.7824	<LOQ	19733.1	18.3656	148.727	90.6686
			0	2018-05-08	34.6855	50.8586	6690.26	83.2406	<LOQ	44.4577	<LOQ	<LOQ	39.846	278.702	278.301	<LOQ	97.6162	<LOQ	<LOQ	306.517	619.253	5.20157	<LOQ	<LOQ	<LOQ	696.921	587.857	1729.11	<LOQ	<LOQ	<LOQ	<LOQ	1179.48	<LOQ	28.8425	<LOQ	<LOQ	<LOQ	511.336	952.902	<LOQ	204.571	164.627	15.5998	<LOQ	12795	<LOQ	252.096	379.466
			0	2018-05-09	43.1537	26.705	10449.8	68.7561	<LOQ	57.2623	<LOQ	<LOQ	19.0597	485.98	707.446	<LOQ	770.279	<LOQ	322.363	<LOQ	55.1039	<LOQ	<LOQ	<LOQ	<LOQ	1800.45	212.896	1528.76	30.1744	<LOQ	<LOQ	<LOQ	3049.21	<LOQ	73.0223	340.426	10.9548	<LOQ	447.908	2380.91	<LOQ	2763.91	424.29	<LOQ	357.84	7328.31	<LOQ	408.746	670.821
			0	2018-05-10	43.4865	<LOQ	13537.1	707.387	<LOQ	276.668	<LOQ	<LOQ	469.643	785.836	924.047	<LOQ	409.388	<LOQ	1306.55	304.885	722.341	<LOQ	<LOQ	<LOQ	<LOQ	4423.85	615.759	3756.96	56.9552	<LOQ	<LOQ	<LOQ	3758.16	6.77386	136.838	<LOQ	<LOQ	<LOQ	381.144	5343.45	<LOQ	1196.1	3818.18	<LOQ	<LOQ	12475.6	104.519	521.041	1058.41
			0	2018-05-11	42.2428	53.1353	56473.7	1464.17	<LOQ	81.7431	<LOQ	<LOQ	396.409	416.988	981.173	<LOQ	59.7666	<LOQ	<LOQ	108.729	39.5449	<LOQ	<LOQ	<LOQ	<LOQ	483.972	248.611	5895.7	66.4417	<LOQ	13.6242	<LOQ	2514.77	9.02779	538.795	<LOQ	9.04097	<LOQ	1160.6	<LOQ	<LOQ	77.8256	252.747	148.755	<LOQ	<LOQ	31.9226	381.222	175.298
			1	2018-05-13	278.22	58.3157	52378	2146.47	<LOQ	24.9333	<LOQ	<LOQ	65.6433	19196.5	1177.62	<LOQ	74.7359	<LOQ	162.484	1026.59	389.31	<LOQ	<LOQ	<LOQ	<LOQ	548.052	83.4201	202.978	37.5137	3.24682	15.35	<LOQ	13920.7	<LOQ	438.33	<LOQ	20.6971	<LOQ	616.169	<LOQ	2789.02	1232.49	306.413	18.2389	<LOQ	527138	48.611	<LOQ	153.657
			1	2018-05-14	52.3151	32.3499	25969.3	<LOQ	<LOQ	<LOQ	<LOQ	<LOQ	<LOQ	7661.98	207.27	<LOQ	<LOQ	<LOQ	<LOQ	335.053	68.888	24.7419	<LOQ	<LOQ	<LOQ	209.715	32.587	25.6616	13.9692	<LOQ	<LOQ	<LOQ	303.789	<LOQ	313.126	<LOQ	16.8506	<LOQ	386.964	<LOQ	<LOQ	49.3457	28.9685	16.2886	<LOQ	<LOQ	<LOQ	<LOQ	<LOQ
			1	2018-05-15	27.3817	25.1313	3467.88	319.612	<LOQ	42.9206	31.914	16.865	816.855	4863.8	331.397	<LOQ	<LOQ	<LOQ	314.659	<LOQ	668.144	6.71052	<LOQ	<LOQ	<LOQ	3838.31	51.8212	164.42	<LOQ	20.9721	7.51645	<LOQ	1092.29	<LOQ	204.362	<LOQ	<LOQ	18.7287	516.216	2776.71	<LOQ	2190.94	22.5839	<LOQ	<LOQ	6789.47	30.2285	288.033	310.925
			1	2018-05-16	8.4657	<LOQ	3239.38	190.734	<LOQ	45.8102	<LOQ	10.5141	45.1811	9082.69	203.411	<LOQ	3.94516	<LOQ	645.618	<LOQ	702.144	2.92278	<LOQ	<LOQ	<LOQ	2184.24	457.34	612.396	<LOQ	<LOQ	10.6731	<LOQ	610.484	<LOQ	169.18	<LOQ	<LOQ	7.0879	114.821	1122.65	<LOQ	2231.09	268.264	21.5074	527.751	4700.82	20.0469	128.11	197.072
			1	2018-05-17	12.5759	25.4013	1479.41	<LOQ	<LOQ	21.1696	<LOQ	<LOQ	21.9832	7234.61	186.082	<LOQ	9.50685	<LOQ	169.473	271.116	90.4175	<LOQ	<LOQ	<LOQ	<LOQ	1045.38	342.434	439.16	7.95951	12.4847	<LOQ	<LOQ	798.912	<LOQ	58.9144	<LOQ	<LOQ	11.1	197.529	2433.25	<LOQ	1101.74	194.034	<LOQ	<LOQ	8853.58	26.7135	343.797	520.013
			1	2018-05-18	21.3775	<LOQ	7432.42	270.132	9.13369	228.897	<LOQ	<LOQ	58.959	467.643	504.534	<LOQ	16.3601	<LOQ	956.337	239.856	1434.75	<LOQ	<LOQ	<LOQ	<LOQ	5053.84	205.937	337.261	13.8547	17.8639	4.00929	<LOQ	1179.05	<LOQ	129.357	<LOQ	<LOQ	24.5752	666.521	2505.11	4443.76	4650.8	45.1502	16.2975	<LOQ	6238.2	<LOQ	126.53	185.052
			1	2018-05-20	54.2355	<LOQ	332.285	<LOQ	<LOQ	63.1024	<LOQ	<LOQ	64.5729	113.891	340.333	<LOQ	3.80312	<LOQ	<LOQ	165.22	440.561	<LOQ	<LOQ	<LOQ	<LOQ	139.308	86.1985	<LOQ	<LOQ	3405.42	<LOQ	<LOQ	640.908	<LOQ	38.6584	<LOQ	<LOQ	<LOQ	147.745	909.136	11725	<LOQ	96.4043	<LOQ	<LOQ	<LOQ	<LOQ	184.941	49.6646
			1	2018-05-21	60.516	<LOQ	5430.03	<LOQ	<LOQ	25.8553	<LOQ	<LOQ	46.421	117.755	345.963	<LOQ	<LOQ	<LOQ	<LOQ	146.769	59.8359	<LOQ	<LOQ	<LOQ	<LOQ	133.533	46.2229	<LOQ	<LOQ	100.368	<LOQ	<LOQ	988.942	<LOQ	93.0293	<LOQ	6.26627	<LOQ	196.595	554.952	7108.91	<LOQ	87.2005	15.4461	<LOQ	<LOQ	<LOQ	54.591	21.8254
			1	2018-05-22	19.303	<LOQ	2691.54	101.331	<LOQ	76.5382	<LOQ	<LOQ	835.933	260.248	351.281	<LOQ	131.365	<LOQ	<LOQ	<LOQ	42.6208	<LOQ	<LOQ	<LOQ	<LOQ	1512.94	188.24	148.982	17.0338	161.875	14.7621	<LOQ	535.945	<LOQ	113.523	<LOQ	<LOQ	37.4709	114.29	<LOQ	<LOQ	463.583	<LOQ	52.298	<LOQ	7832.62	<LOQ	299.428	339.932
			1	2018-05-23	65.4012	135.303	8803.4	657.867	13.6335	78.5124	<LOQ	16.8664	1113.9	1560.4	514.112	<LOQ	77.572	<LOQ	792.032	<LOQ	108.886	10.1218	<LOQ	<LOQ	<LOQ	2182.9	482.991	1303.86	18.2362	87.0886	9.99387	<LOQ	1764.79	<LOQ	65.341	<LOQ	3.5377	<LOQ	1162.47	3497.02	<LOQ	634.225	841.403	61.2566	<LOQ	14625.4	24.9496	303.505	556.059
			1	2018-05-24	178.726	<LOQ	6535.9	5529.61	<LOQ	250.402	<LOQ	<LOQ	69.9119	7013.73	2103.24	<LOQ	9.91083	<LOQ	<LOQ	<LOQ	<LOQ	96.7462	<LOQ	<LOQ	<LOQ	11211.8	303.309	1554.36	51.8218	53.2507	23.7724	<LOQ	2024.56	<LOQ	<LOQ	<LOQ	<LOQ	<LOQ	665.636	<LOQ	<LOQ	363.427	21674.5	<LOQ	<LOQ	11425.7	276.861	1045.1	1113.26
			1	2018-05-25	61.5342	121.395	10151.6	490.466	<LOQ	106.782	<LOQ	23.6711	138.729	1445.02	626.97	<LOQ	92.2938	<LOQ	1191.83	219.104	214.361	8.78495	<LOQ	<LOQ	<LOQ	1125.58	588.443	974.92	39.5539	139.301	9.88956	<LOQ	1235.09	32.6435	102.649	<LOQ	<LOQ	3.37132	210.29	1884.83	<LOQ	1285.1	2404.86	<LOQ	174.059	8362.64	78.1868	613.153	432.704
			0	2018-05-27	140.718	196.874	1384.18	<LOQ	<LOQ	182.223	<LOQ	<LOQ	186.582	1159.85	1521.82	<LOQ	39.7816	<LOQ	<LOQ	<LOQ	<LOQ	48.3171	<LOQ	<LOQ	<LOQ	282.364	130.93	<LOQ	171.221	110.763	70.5394	<LOQ	8550.71	<LOQ	<LOQ	<LOQ	<LOQ	<LOQ	528.432	<LOQ	<LOQ	<LOQ	1429.78	<LOQ	<LOQ	17912.6	<LOQ	<LOQ	<LOQ
			0	2018-05-28	29.9638	84.946	717.991	328.172	<LOQ	46.1642	<LOQ	6.88166	224.049	7705.93	348.654	<LOQ	4.85619	<LOQ	<LOQ	39.0177	<LOQ	<LOQ	<LOQ	<LOQ	<LOQ	57.0415	81.3125	10.803	<LOQ	<LOQ	8.4893	46.8572	1606.66	<LOQ	24.4926	165.188	<LOQ	<LOQ	277.93	12926.7	<LOQ	<LOQ	863.247	35.9401	<LOQ	257.103	<LOQ	<LOQ	<LOQ
			0	2018-05-29	25.465	18.9702	1614.16	<LOQ	<LOQ	40.8603	<LOQ	<LOQ	18.9749	8189.94	166.444	<LOQ	132.797	<LOQ	212.381	<LOQ	241.166	<LOQ	<LOQ	<LOQ	<LOQ	414.874	62.9167	815.711	<LOQ	<LOQ	8.99541	55.9743	227.936	<LOQ	<LOQ	45.8657	<LOQ	<LOQ	31.6185	55628.3	2115.69	<LOQ	<LOQ	<LOQ	<LOQ	11176.6	<LOQ	<LOQ	27.7243
			0	2018-05-30	65.8976	28.5186	962.076	<LOQ	<LOQ	121.381	<LOQ	<LOQ	40.5714	13479.9	431.671	<LOQ	300.044	53.307	398.652	<LOQ	123.608	<LOQ	<LOQ	56.3217	<LOQ	2217.65	592.456	969.33	8.55918	44.8801	<LOQ	28.5575	2183.87	<LOQ	90.7648	82.4642	<LOQ	<LOQ	666.613	39934	363.55	575.308	1641.82	<LOQ	<LOQ	47307.6	<LOQ	157.414	200.811
			0	2018-05-31	2146.31	203.019	12851	12954.5	<LOQ	3059.64	<LOQ	159.42	2688.03	595133	6790.55	<LOQ	5108.64	1278.71	10209.7	500.066	5470.68	<LOQ	<LOQ	<LOQ	<LOQ	30472.7	4003.27	7833.89	204.423	152.155	300.308	114.963	14699.8	<LOQ	7433.95	1219.53	<LOQ	<LOQ	21777.8	370317	<LOQ	13780.9	27586.7	<LOQ	<LOQ	1.06286e+06	41162.5	13182.7	4168.4
			0	2018-06-01	50.2418	27.5532	1223.23	267.264	<LOQ	113.704	<LOQ	4.90153	793.447	80370.6	484.375	<LOQ	577.457	<LOQ	745.791	35.9661	164.854	<LOQ	<LOQ	<LOQ	<LOQ	1700.41	308.228	454.131	21.3138	9.17335	9.41107	23.0706	1312.68	<LOQ	289.063	79.2234	<LOQ	<LOQ	304.206	77106	2000.69	466.575	603.118	<LOQ	<LOQ	56401.9	<LOQ	<LOQ	198.15
			0	2018-06-03	61.5031	56.9945	519.586	<LOQ	<LOQ	6.4427	<LOQ	<LOQ	142.303	17274.8	155.36	<LOQ	31.0337	<LOQ	100.827	33.8474	<LOQ	<LOQ	15.9405	<LOQ	<LOQ	63.1072	84.3986	22.5629	11.7518	475.307	14.5742	30.3967	2067.18	<LOQ	45.5435	13.2924	<LOQ	<LOQ	408.41	225082	<LOQ	21.0482	582.323	<LOQ	<LOQ	60535.1	<LOQ	<LOQ	210.305
			0	2018-06-04	17.9326	<LOQ	574.733	<LOQ	<LOQ	5.15208	<LOQ	<LOQ	110.367	13552.2	98.6878	<LOQ	7.0858	15.8064	<LOQ	67.0037	<LOQ	<LOQ	10.2813	31.3309	<LOQ	114.784	14.8687	68.54	<LOQ	89.5175	19.3245	<LOQ	224.229	<LOQ	<LOQ	16.1616	<LOQ	<LOQ	315.744	27063	<LOQ	<LOQ	<LOQ	<LOQ	<LOQ	1749.79	<LOQ	<LOQ	<LOQ
			0	2018-06-05	68.4131	<LOQ	1566.93	910.228	<LOQ	30.6483	<LOQ	<LOQ	95.0132	41325.3	325.313	<LOQ	70.4331	<LOQ	551.9	34.5555	160.004	113.729	57.5834	<LOQ	<LOQ	3030.92	236.886	45.8296	<LOQ	189.336	<LOQ	<LOQ	1532.79	<LOQ	98.7532	62.5058	<LOQ	10.6898	734.954	50562.1	185.72	1033.67	<LOQ	<LOQ	<LOQ	615787	<LOQ	<LOQ	129.97
			0	2018-06-06	70.6926	16.8609	836.493	372.934	<LOQ	72.3785	<LOQ	4.22205	55.9724	25988.3	225.894	<LOQ	17.6844	<LOQ	382.265	43.4236	<LOQ	21.1042	37.9038	<LOQ	<LOQ	550.659	51.9594	103.157	18.1902	32.7512	<LOQ	4.11337	789.161	<LOQ	98.4051	19.8654	<LOQ	5.22448	621.777	26055.1	164.03	516.069	1159.17	<LOQ	<LOQ	155785	232.686	181.566	260.626
			0	2018-06-07	72.9175	16.5433	1802.26	386.617	<LOQ	183.009	<LOQ	4.74373	60.2046	8841.87	149.183	<LOQ	24.3558	<LOQ	113.008	35.2391	238.849	<LOQ	<LOQ	54.7338	<LOQ	4366.27	61.5116	9.78902	18.8288	<LOQ	<LOQ	6.83399	1112.48	<LOQ	20.9305	36.3731	<LOQ	<LOQ	582.163	113681	2136.94	115.709	<LOQ	<LOQ	1301.66	40747.7	198.768	<LOQ	106.652
			0	2018-06-08	1323.74	654.464	21186	<LOQ	<LOQ	2422.33	<LOQ	16.4169	1756.92	84787.4	7656.73	<LOQ	22835.9	<LOQ	2914.54	<LOQ	<LOQ	<LOQ	<LOQ	<LOQ	<LOQ	20705.4	4319.44	2332.93	542.572	231.336	110.189	<LOQ	16854.1	<LOQ	1590.22	879.566	<LOQ	<LOQ	5794.09	490851	41249.8	13699	<LOQ	<LOQ	28233.8	3.36403e+06	<LOQ	42495.1	1650.91
			1	2018-06-10	1637.31	424.931	1364.4	2839.29	<LOQ	1377.48	<LOQ	9.34417	2544.32	55820.8	3507.06	<LOQ	27343.5	<LOQ	<LOQ	1075.11	<LOQ	<LOQ	<LOQ	<LOQ	<LOQ	4673.98	377.246	234.439	91.9141	211.103	226.461	93.0747	5965.28	<LOQ	130.287	914.405	<LOQ	<LOQ	2561.49	474141	752.738	127.106	4764.92	402.209	<LOQ	1.02082e+06	<LOQ	80200.9	287.815
			1	2018-06-11	76.4049	186.338	83.7221	235.754	<LOQ	27.1068	<LOQ	8.84761	76.1061	3854.5	351.804	<LOQ	113.898	<LOQ	86.1213	61.0419	219.723	<LOQ	<LOQ	<LOQ	<LOQ	1095.89	33.5529	22.2458	15.9358	8.64149	14.4109	11.4022	782.959	<LOQ	<LOQ	17.441	<LOQ	<LOQ	257.231	34630.4	<LOQ	48.1269	<LOQ	<LOQ	<LOQ	2301.68	<LOQ	1696.62	162.188
			1	2018-06-12	14.4104	<LOQ	405.191	<LOQ	<LOQ	55.8492	<LOQ	<LOQ	42.0399	5959.91	99.6013	<LOQ	57.8493	<LOQ	116.948	<LOQ	<LOQ	<LOQ	<LOQ	<LOQ	<LOQ	646.627	34.4038	24.0382	<LOQ	34.5177	6.44811	<LOQ	845.9	<LOQ	79.5664	32.1998	<LOQ	<LOQ	313.94	41715.6	54.7674	324.959	<LOQ	<LOQ	<LOQ	81540.7	<LOQ	311.79	100.682
			1	2018-06-13	45.0741	17.7716	892.464	<LOQ	<LOQ	180.311	<LOQ	15.6135	63.4424	14637.4	471.091	<LOQ	25.3713	<LOQ	902.875	63.9274	130.193	<LOQ	<LOQ	<LOQ	<LOQ	1019.54	394.485	174.172	13.0811	12.7887	<LOQ	<LOQ	1187.58	<LOQ	137.065	34.8189	<LOQ	<LOQ	487.192	41547.1	949.639	643.333	785.218	<LOQ	264.323	296802	<LOQ	395.484	420.459
			1	2018-06-14	43.1643	<LOQ	330.722	<LOQ	<LOQ	41.9265	<LOQ	<LOQ	57.167	4368.67	181.916	<LOQ	28.3299	<LOQ	164.153	46.0983	87.0947	<LOQ	<LOQ	<LOQ	<LOQ	260.894	46.4648	58.9275	9.40767	<LOQ	9.0796	<LOQ	913.16	28.5213	115.715	91.2901	<LOQ	<LOQ	314.075	37519.6	3517.45	150.665	<LOQ	<LOQ	<LOQ	102916	<LOQ	600.235	157.532
			1	2018-06-15	43.7838	35.5914	883.912	497.425	<LOQ	58.0799	<LOQ	9.72493	25.4239	27224	447.665	<LOQ	8.31764	<LOQ	228.483	<LOQ	119.301	<LOQ	<LOQ	<LOQ	<LOQ	475.624	72.2017	<LOQ	<LOQ	<LOQ	13.7258	<LOQ	1418.92	<LOQ	347.083	110.25	<LOQ	<LOQ	778.911	20132.9	1751.81	176.828	351.549	<LOQ	262.553	286702	<LOQ	182.519	215.523
			1	2018-06-17	143.193	<LOQ	187.045	335.074	<LOQ	83.5117	<LOQ	<LOQ	33.5298	21310.8	674.466	<LOQ	4.80387	<LOQ	66.3744	50.9749	<LOQ	<LOQ	<LOQ	<LOQ	<LOQ	91.8229	44.887	148.638	25.5337	142.441	9.68657	<LOQ	3043.44	<LOQ	689.378	<LOQ	<LOQ	<LOQ	2435.04	227386	6923.49	<LOQ	335.977	81.0028	<LOQ	163932	<LOQ	199.571	42.7429
			1	2018-06-18	83.4238	23.3236	31.4584	1236.09	<LOQ	14.3152	<LOQ	<LOQ	33.3914	9038.83	687.364	<LOQ	4.53176	<LOQ	<LOQ	<LOQ	<LOQ	<LOQ	<LOQ	<LOQ	<LOQ	45.9999	4.97513	13.5823	8.51649	35.0852	9.19983	<LOQ	2592.35	<LOQ	649.863	<LOQ	<LOQ	<LOQ	2524.25	174406	12782.5	25.9435	<LOQ	<LOQ	<LOQ	72586	<LOQ	<LOQ	<LOQ
			1	2018-06-19	29.0637	<LOQ	149.277	<LOQ	<LOQ	7.21625	<LOQ	4.23989	12.732	27483.1	232.214	<LOQ	121.044	<LOQ	303.934	<LOQ	<LOQ	<LOQ	<LOQ	<LOQ	<LOQ	2127.58	21.4544	905.865	<LOQ	242.905	<LOQ	<LOQ	1122.59	<LOQ	225.26	28.1943	<LOQ	<LOQ	175.839	56459	3533.22	500.718	<LOQ	<LOQ	<LOQ	83028.8	<LOQ	629.39	151.039
			1	2018-06-20	36.3526	22.9754	189.287	507.875	<LOQ	31.7985	<LOQ	4.33884	64.1621	21269.1	411.561	<LOQ	326.445	<LOQ	274.456	76.9731	204.493	<LOQ	<LOQ	44.1983	<LOQ	1173.51	151.456	1244.5	<LOQ	451.993	12.4343	<LOQ	2686.11	37.4802	169.47	205.326	<LOQ	<LOQ	287.731	34817.1	2545.23	358.151	<LOQ	<LOQ	141.747	74259.7	<LOQ	1201.01	125.361
			1	2018-06-21	456.827	<LOQ	4535.98	3578.53	<LOQ	2989.09	<LOQ	69.7596	13628.2	1.01995e+06	11418.3	<LOQ	5937.67	<LOQ	12610.1	<LOQ	1873	390.292	<LOQ	1416.82	<LOQ	33506.6	1205.31	34581.8	<LOQ	7106.21	187.695	<LOQ	56101.9	<LOQ	2242.5	8580.58	<LOQ	<LOQ	16051.3	807552	80905	19539.3	13265.5	<LOQ	1029.93	3.77252e+06	<LOQ	24028.3	2672.85
			1	2018-06-22	27.3585	<LOQ	387.364	412.889	<LOQ	51.4654	<LOQ	19.3017	99.1126	29421.8	272.977	<LOQ	98.817	<LOQ	282.43	<LOQ	<LOQ	16.9165	<LOQ	<LOQ	<LOQ	1005.35	78.3314	1421.06	<LOQ	108.945	<LOQ	7.45495	3076.01	<LOQ	53.2557	364.467	<LOQ	6.877	211.31	60523	488.445	561.078	<LOQ	<LOQ	601.232	55377.7	<LOQ	1695.62	362.308
[truncated: 7 more columns]
